# Supplementary material for: A High-Performance Flag-Type Triboelectric Nanogenerator for Scavenging Wind Energy toward Self-Powered IoTs
Source: Materials (Basel). 2022 May 21;15(10):3696. doi: 10.3390/ma15103696 (PMC9143998; doi:10.3390/ma15103696)
Supplement: Supplementary file 1 [file materials-15-03696-s001.zip]

Archive with 4 entries (4 files):
- Revised Supporting Information.pdf
- Supplementary Movie S1.mp4
- Supplementary Movie S2.mp4
- Supplementary Movie S3.mp4
